# Supplementary material for: Auxin-Responsive R2R3-MYB Transcription Factors HcMYB1 and HcMYB2 Activate Volatile Biosynthesis in Hedychium coronarium Flowers
Source: Front Plant Sci. 2021 Aug 3;12:710826. doi: 10.3389/fpls.2021.710826 (PMC8369990; doi:10.3389/fpls.2021.710826)
Supplement: Supplementary file 2 [file Data_Sheet_2.FASTA]

>HcMYB1
ATGGGGAGGGCTCCATGTTGTGACAAGGCGAATGTGAAGAGAGGCCCTTGGTCTCCTGAG
GAAGACATGCAACTGAGGGAGTTCATAGAGAAGCATGGCACCGGTGGGAATTGGATCTCT
CTGCCTCAGAAAGCTGGTTTGAGGAGGTGCGGCAAGAGTTGCAGGCTGAGATGGCTCAAC
TACTTGAGGCCGAACATAAAGCTCGGCGACTTCAATGAGGACGAAGACAGGATCATCTGC
AGTTTGGTGGCCACCATCGGAAGCAGATGGTCCATCATCGCGGCTCACCTGCCGCGGAGG
ACCGACAACGACATCAAAAACTACTGGAACACCAAGTTGAAGAAGAAACTGCTGGGGCTA
CAAACACAGCGCAAGAAGCCTCAGCAGCAGCCGGCAGCAGAGTTGGAAGGCATTCCGATT
GCTCCATGTTTCTTGAGTAGTTCTTCATTCGCAGCCTTGAACCACCAAAACGGTGGCGAC
GTCATCTACGGAGGAACTCAGTACTGTGGTGGGAGTGGAGAAGCATCATGGGGGCCCTAC
AGCAGTGGGGCCAAGGCTACTACTATCTGTGCATCATCGTCCATGGCAGCATGGACTCTG
TACCATCGCTGA
MGRAPCCDKANVKRGPWSPEEDMQLREFIEKHGTGGNWISLPQKAGLRRCGKSCRLRWLNYLRPNIKLGDFNEDEDRIICSLVATIGSRWSIIAAHLPRRTDNDIKNYWNTKLKKKLLGLQTQRKKPQQQPAAELEGIPIAPCFLSSSSFAALNHQNGGDVIYGGTQYCGGSGEASWGPYSSGAKATTICASSSMAAWTLYHR
>HcMYB2
ATGGAGTTCCACGGGAGGGGGCTTTGTGACTCCGCCACGCCGCCAAAGGATCAGGAGGAG
ACGGATTTGAGAAGGGGGCCTTGGACGAGGGACGAGGACCTCCTACTGCTGAACTACGTC
AGTGCCCACGGCGAGGGAGGGTGGAACTCCCTCGCTCGTTCCGCAGGTCGATCATCGATC
GGGCTCCGGCGTACCGGAAAGAGTTGTCGCCTCCGGTGGATGAACTACCTCCGCCCCGAC
GTGCGGCGGGGCAACATCACCCTGGAGGAGCAGCTCCTCATCCTGGAGCTCCACTCTCGG
CTGGGAAACCGGTGGTCCAAGATCGCTCGCCACTTGCCCGGGAGGACCGACAACGAGATC
AAGAACTATTGGAGGACCCGAGTGCAGAAGCACGCGAGGCAGATGCGGTGTGACGTCAAC
AGCAAGCAGTTCGAGGACATGGTGCGCGCTGTGTGGATGCCGCGCCTCGTAGAGAGGATC
CACGAGCAGAAGATGCCCCCTCGCAGCCTAGAGAGTTCCTGCTCCTACTCGGAGTCCGTC
GAGACGCAGCTTTCGCCCCCACAGCAGCTGCCGCCGCCGCCGGCGACGGCTCCCGAGAGC
TTTGTGAGCGACGTCGACGACGTCTGTTGCGGCTGGATGGATGAGTTGGAGCAGGGGGAG
AGCATGTGGAGCGTGGAGGACATAATTTGGTTACAACAGCAGCTCTAA
MEFRGRAPPNDQESDLRRGPWTTDEDLLLMNYISAHGEGRWNSLARSAGLRRTGKSCRLRWLNYLRPDVRRGNITPEEQLLILELHSRLGNRWSKIARHLPGRTDNEIKNYWRTRVQKHAKQMRCDVNSKQFEDMVRSVWMPRLAERIREQTKPPCTSEIFFETQQLSSPPMPTPPPPPPAPESFASDVDDVCGQWIMELEQSSWAESMWTVEDIIWLQQQL
